# Supplementary material for: Analysis of removal of cadmium by action of immobilized Chlorella sp. micro-algae in alginate beads
Source: F1000Res. 2018 Jan 15;7:54. [Version 1] doi: 10.12688/f1000research.13527.1 (PMC5785717; doi:10.12688/f1000research.13527.1)
Supplement: Percentage of Cd in aqueous solution at 80 minutes [file f1000research-7-14689-s0000.tgz]

Archive with 1 entries (1 files):
- 367e1d27-470e-4d0a-8195-5ac7055443e9_Dataset.1.xlsx
