# Supplementary material for: Analysis of removal of cadmium by action of immobilized Chlorella sp. micro-algae in alginate beads
Source: F1000Res. 2018 Jan 15;7:54. [Version 1] doi: 10.12688/f1000research.13527.1 (PMC5785717; doi:10.12688/f1000research.13527.1)
Supplement: Percentage of Cd in aqueous solution at 80 minutes [file f1000research-7-14689-s0000.tgz › 367e1d27-470e-4d0a-8195-5ac7055443e9_Dataset.1.xlsx]

## Sheet: Hoja1
Time (minutes)	Initial concentration of cadmium: 20 ppm		Initial concentration of cadmium: 100 ppm		Initial concentration of cadmium: 200 ppm
	Percentage of Cd in aqueous solution
	Chlorella sp.	Without Chlorella sp.	Chlorella sp.	Without Chlorella sp.	Chlorella sp.	Without Chlorella sp.
0	1	1	1	1	1	1
10	0.8239	0.7467	0.8618	0.7056	0.8921	0.7777
20	0.7011	0.7056	0.8393	0.6884	0.8719	0.7553
30	0.635	0.6578	0.8076	0.667	0.8264	0.7448
40	0.5622	0.6067	0.7907	0.6582	0.8153	0.7238
50	0.485	0.5633	0.7739	0.6464	0.7944	0.6946
60	0.5	0.4994	0.7563	0.6378	0.7868	0.6817
70	0.465	0.4883	0.7376	0.6202	0.7802	0.6678
80	0.4033	0.4444	0.7174	0.5546	0.7602	0.6412
Relative percentage of Cd in aqueous solution	0.4033	0.4444	0.7174	0.5546	0.7602	0.6412
Percentage of Cd in aqueous solution (%) at 80 minutes	40.33	44.44	71.74	55.46	76.02	64.12
Total removal (%)	59.67	55.56	28.26	44.54	23.98	35.88
