# Supplementary material for: Analysis of removal of cadmium by action of immobilized Chlorella sp. micro-algae in alginate beads
Source: F1000Res. 2018 Jan 15;7:54. [Version 1] doi: 10.12688/f1000research.13527.1 (PMC5785717; doi:10.12688/f1000research.13527.1)
Supplement: Raw data for the percentage removal of cadmium with and without Chlorella alginate beads at all concentrations and triplicate experiments [file f1000research-7-14689-s0001.tgz]

Archive with 1 entries (1 files):
- 9f94fd96-f9d0-42f8-ab83-1b98cc155f8f_Dataset.2.xlsx
