# Supplementary material for: Analysis of removal of cadmium by action of immobilized Chlorella sp. micro-algae in alginate beads
Source: F1000Res. 2018 Jan 15;7:54. [Version 1] doi: 10.12688/f1000research.13527.1 (PMC5785717; doi:10.12688/f1000research.13527.1)
Supplement: Raw data for the percentage removal of cadmium with and without Chlorella alginate beads at all concentrations and triplicate experiments [file f1000research-7-14689-s0001.tgz › 9f94fd96-f9d0-42f8-ab83-1b98cc155f8f_Dataset.2.xlsx]

## Sheet: Without Chlorella
Cadmium concentration in aqueous solution - initial concentration: 200 ppm
Minutes	0	1	2	3	4	5	6	7	8
Repetition 1	200	152.4	150.9	149.8	144.4	139.4	135.7	134.9	130.1
	200	152.5	151.8	149.6	144.2	139.7	134.2	135	129.6
	200	155.7	150.7	149.4	143.9	139	134.8	132.5	128.7
Repetition 2	200	154.9	151.8	149.8	145.8	138.5	137.4	133.4	125.4
	200	156.5	150.6	150.5	143.5	138.9	137.2	131.7	130.9
	200	155.3	150.3	148.9	142.9	138.7	138.6	134.5	132.3
Repetition 3	200	155.7	151.1	148	145.5	138.7	136.6	134.1	126.5
	200	157.1	151.8	147.6	146.5	139.7	135.8	132.9	124.7
	200	159.7	150.6	147	146.1	137.7	136.7	133	125.9
Average	200	155.533	151.067	148.956	144.756	138.922	136.333	133.556	128.233
Cadmium concentration in aqueous solution - initial concentration: 100 ppm
Minutes	0	1	2	3	4	5	6	7	8
Repetition 1	100	70.8	68.8	66.7	65.8	65	64.6	62.3	59.3
	100	70.4	68.4	66.6	66.5	65.2	64.9	63.4	58.9
	100	70.3	69.2	66.5	65.5	64.8	63.6	61.3	57.6
Repetition 2	100	69.7	68.2	67.4	65.8	64.9	64.9	62	55.4
	100	68.7	68.5	67.1	65.5	64	63.6	62.9	56.2
	100	69.5	69.4	66.4	65.6	64.3	62.9	60.9	53.2
Repetition 3	100	71	69.2	67.6	66.7	63.7	62.9	61.7	52.4
	100	72.7	68.9	66.3	65.7	64.8	63	61.3	53.1
	100	71.9	69	65.7	65.3	65.1	63.6	62.4	53
Average	100	70.5556	68.8444	66.7	65.8222	64.6444	63.7778	62.0222	55.4556
Cadmium concentration in aqueous solution - initial concentration: 20 ppm
Minutes	0	1	2	3	4	5	6	7	8
Repetition 1	20	15.1	14.1	13.4	13.4	11	9.9	9.8	9.2
	20	14.9	14.5	12.9	11.2	10.9	10	9.5	8.9
	20	15.4	14.3	13.9	11.5	11.6	10.3	9.1	8.7
Repetition 2	20	13.9	13.9	12.7	12.6	11.9	9.6	10	9.2
	20	14.2	14.6	12.8	12.3	12	9.4	9.9	9.1
	20	15.3	13.8	14.1	12	10.7	10.6	10.3	9
Repetition 3	20	14.8	13.9	13.6	11.9	11.3	10.8	10.5	8.6
	20	14.5	14	12.1	11.8	11.8	9.7	9.6	8.2
	20	16.3	13.9	12.9	12.5	10.2	9.6	9.2	9.1
Average	20	14.9333	14.1111	13.1556	12.1333	11.2667	9.98889	9.76667	8.88889

## Sheet: Chlorella
Cadmium concentration in aqueous solution - initial concentration: 200 ppm
Minutes	0	10	20	30	40	50	60	70	80
Repetition 1	200	152.4	150.9	149.8	144.4	139.4	135.7	134.9	130.1
	200	152.5	151.8	149.6	144.2	139.7	134.2	135	129.6
	200	155.7	150.7	149.4	143.9	139	134.8	132.5	128.7
Repetition 2	200	154.9	151.8	149.8	145.8	138.5	137.4	133.4	125.4
	200	156.5	150.6	150.5	143.5	138.9	137.2	131.7	130.9
	200	155.3	150.3	148.9	142.9	138.7	138.6	134.5	132.3
Repetition 3	200	155.7	151.1	148	145.5	138.7	136.6	134.1	126.5
	200	157.1	151.8	147.6	146.5	139.7	135.8	132.9	124.7
	200	159.7	150.6	147	146.1	137.7	136.7	133	125.9
Average	200	155.533	151.067	148.956	144.756	138.922	136.333	133.556	128.233
Cadmium concentration in aqueous solution - initial concentration: 100 ppm
Minutes	0	10	20	30	40	50	60	70	80
Repetition 1	100	85.4	80.3	78.9	76.5	75	74.9	74	72.5
	100	84.5	81.8	77.8	76.4	75.1	75	74.2	73.9
	100	83.1	82.6	77.8	76.5	75.3	74.9	74.5	74.4
Repetition 2	100	86.7	83.9	82	81.7	79.2	79.1	74	69.7
	100	88.2	86.5	82.7	81.6	79.2	75.6	72.7	70.2
	100	87.6	85	84.2	83.4	79	75.6	72.7	71.7
Repetition 3	100	84.7	82.8	80	78.8	78.4	75	73.2	70.5
	100	88.6	86.5	81.1	78.9	77.1	75.3	74.2	72.8
	100	86.8	86	82.3	77.8	78.2	75.3	74.3	70
Average	100	86.1778	83.9333	80.7556	79.0667	77.3889	75.6333	73.7556	71.7444
Cadmium concentration in aqueous solution - initial concentration: 20 ppm
Minutes	0	10	20	30	40	50	60	70	80
Repetition 1	20	15.7	13	12.9	11.6	10.2	9.6	9.5	8.7
	20	15	13.1	13.1	11.3	9.6	10.3	9.3	7.8
	20	16.3	13.4	12	11.8	9.5	10.3	9.3	7.7
Repetition 2	20	16.9	14.3	11.7	11.7	9.8	9.6	9	7.7
	20	17.8	14.6	12.5	11.3	10.2	10.1	9.5	8.5
	20	17	13.6	13.1	11.1	9.3	9.9	9.3	8.8
Repetition 3	20	16.5	14.4	13.3	11.5	9.5	9.5	9.3	7.6
	20	17.1	15.1	13.4	11.8	9.9	10.4	9.3	8.2
	20	16	14.7	12.3	9.1	9.3	10.3	9.2	7.6
Average	20	16.4778	14.0222	12.7	11.2444	9.7	10	9.3	8.06667
